# Supplementary material for: BBBomics-Human Blood Brain Barrier Transcriptomics Hub
Source: Front Neurosci. 2016 Mar 1;10:71. doi: 10.3389/fnins.2016.00071 (PMC4771746; doi:10.3389/fnins.2016.00071)
Supplement: Supplementary file 1 [file Table1.XLSX]

## Sheet: Sheet1
Supplementary Table 1: Summary alignment statistics of hCMEC/D3 RNA-Sequencing data for eight biological replicates
sample(s)	total reads	used reads	mapped reads	unmapped reads	mapped reads (genome)	mapped reads (junction)	gene count	exon count
hCMEC.D3.Replicate.1	110870100	110799177	107733549	3593122	92,558,428 (83.5)	15,175,121 (13.7)	69,455,464 (62.6)	89996087
hCMEC.D3.Replicate.2	119587698	119549926	114616635	6452055	95,907,247 (80.2)	18,709,388 (15.6)	90,335,240 (75.5)	118246485
hCMEC.D3.Replicate.3	119850528	119774271	116257259	4093401	99,845,645 (83.3)	16,411,614 (13.7)	75,994,720 (63.4)	98124857
hCMEC.D3.Replicate.4	109259900	109191409	106074122	3604787	90,648,279 (83.0)	15,425,843 (14.1)	71,387,498 (65.3)	92301153
hCMEC.D3.Replicate.5	118159302	118091078	114884449	3743491	98,226,755 (83.1)	16,657,694 (14.1)	76,474,054 (64.7)	99225906
hCMEC.D3.Replicate.6	105103536	105042626	102096648	3403463	86,998,036 (82.8)	15,098,612 (14.4)	69,902,600 (66.5)	90503511
hCMEC.D3.Replicate.7	117697506	117629073	114449979	3726200	97,055,038 (82.5)	17,394,941 (14.8)	82,108,518 (69.8)	107495097
hCMEC.D3.Replicate.8	113125392	112972541	108948202	5240022	91,096,653 (80.5)	17,851,549 (15.8)	88,129,160 (77.9)	115548485
